# Supplementary material for: Aging Promotes Spontaneous Liver Injury: Insights from Metabolic, Inflammatory, and Fibrotic Pathways in C57BL/6 Mice
Source: Biomolecules. 2025 Dec 11;15(12):1727. doi: 10.3390/biom15121727 (PMC12730500; doi:10.3390/biom15121727)
Supplement: Supplementary file 1 [file biomolecules-15-01727-s001.zip]

Archive with 2 entries (2 files):
- biomolecules-3996050 Supplementary  File - Western blot.pdf
- biomolecules-3996050-Supplementary materials.pdf
